# Supplementary material for: Structural heterogeneity and dynamics in the apical stem loop of s2m from SARS-CoV-2 Delta by an integrative NMR spectroscopy and MD simulation approach
Source: Nucleic Acids Res. 2025 Jun 30;53(12):gkaf552. doi: 10.1093/nar/gkaf552 (PMC12207407; doi:10.1093/nar/gkaf552)
Supplement: gkaf552_Supplemental_Files [file gkaf552_supplemental_files.zip]

Archive with 3 entries (3 files):
- mov1 (DAMMIN).mp4
- mov2 (DENSS).mp4
- s2m_Delta_nonaloop_Resubmission_SI_final_v2.pdf
